# Supplementary material for: Effects of a Rehabilitation Programme Using a Nasal Inspiratory Restriction Device in COPD
Source: Int J Environ Res Public Health. 2021 Apr 15;18(8):4207. doi: 10.3390/ijerph18084207 (PMC8071399; doi:10.3390/ijerph18084207)
Supplement: Supplementary file 1 [file ijerph-18-04207-s001.zip]

Archive with 1 entries (1 files):
- ijerph-1130029-supplementary.pdf
